# Supplementary material for: Analyzing dissemination, quality, and reliability of Chinese brain tumor-related short videos on TikTok and Bilibili: a cross-sectional study
Source: Front Neurol. 2024 Oct 18;15:1404038. doi: 10.3389/fneur.2024.1404038 (PMC11527622; doi:10.3389/fneur.2024.1404038)
Supplement: Supplementary file 1 [file Table_1.xlsx]

## Sheet: Table S1
Table S1 Classification information of short videos.
no	Type of uploaders	Description
1	Professional individuals	Individuals with medical backround, such as doctors, nurses, technician and researchers
2	Non-professional individuals	Individuals without definite medical backround
3	Professional institutions	Institutions with medical backround, such as hospitals, medical schools, medical centers and health commission
4	Non-professional institutions	Institutions without definite medical backround, such as news channels, we media
no	Types of professionals	Description
1	Brain tumor-related clinical professionals	Clinician specialist in brain tumor related field, such as neurosurgery, neurology, neuroimage, neuropathology, neurooncology, radiotherapy and so on.
2	Other modern medicine practitioners	Clinician specialist in other field
3	Traditional medicine practitioners	Clinician specialist in traditional medicine such as traditional Chinese medicine
4	Other medical practitioners	Other medical professionals, such as nurses, technician and researchers
no	Type of videos	Description
1	Disease knowledge	Videos mainly contains information of brain tumor, including the epidemiology, pathogenesis, diagnosis, treatment and prevention
2	Demo videos	Animated demonstration videos illustrate the knowledge of disease, such as the brain anatomy or surgical prosedure
3	Research and education	Videos mainly contains research advances in brain tumor or educational information of brain tumor for relevant clinician or medical student
4	Case reports	Videos mainly describe certain brain tumor cases and knowledges derived from introduced cases
5	News reports and documentary	Video clips of news report or non-fiction documentary
6	Others	Other brain tumor relevant videos, such as advertisement, reality shows
