# Supplementary material for: Analyzing dissemination, quality, and reliability of Chinese brain tumor-related short videos on TikTok and Bilibili: a cross-sectional study
Source: Front Neurol. 2024 Oct 18;15:1404038. doi: 10.3389/fneur.2024.1404038 (PMC11527622; doi:10.3389/fneur.2024.1404038)
Supplement: Supplementary file 3 [file Table_3.XLSX]

## Sheet: Table S3
Table S3 Description of DISCERN reliability instrument.
Question	Description
Are the aims clear?	http://www.discern.org.uk/question_1.php
Does it achieve its aims?	http://www.discern.org.uk/question_2.php
Is it relevant?	http://www.discern.org.uk/question_3.php
Is it clear what sources of information were used to compile the publication (other than the author or producer)?	http://www.discern.org.uk/question_4.php
Is it clear when the information used or reported in the publication was produced?	http://www.discern.org.uk/question_5.php
Is it balanced and unbiased?	http://www.discern.org.uk/question_6.php
Does it provide details of additional sources of support and information?	http://www.discern.org.uk/question_7.php
Does it refer to areas of uncertainty?	http://www.discern.org.uk/question_8.php
Rating for each question	Description
1	the quality criterion has not been fulfilled at all
2	the quality criterion has been slightly fulfilled
3	the quality criterion has been partially fulfilled
4	the quality criterion has been almost fully fulfilled
5	the quality criterion has been completely fulfilled
