# Supplementary material for: Analyzing dissemination, quality, and reliability of Chinese brain tumor-related short videos on TikTok and Bilibili: a cross-sectional study
Source: Front Neurol. 2024 Oct 18;15:1404038. doi: 10.3389/fneur.2024.1404038 (PMC11527622; doi:10.3389/fneur.2024.1404038)
Supplement: Supplementary file 4 [file Table_4.XLSX]

## Sheet: Table S4
Table S4 Results of Kappa consistency test.
Score	Kappa value
Bilibili_DISCERN	0.934
Bilibili_GQS	0.953
TikTok_DISCERN	0.978
TikTok_GQS	0.88
Abbreviations: GQS, Global Quality Score.
