# Supplementary material for: Analyzing dissemination, quality, and reliability of Chinese brain tumor-related short videos on TikTok and Bilibili: a cross-sectional study
Source: Front Neurol. 2024 Oct 18;15:1404038. doi: 10.3389/fneur.2024.1404038 (PMC11527622; doi:10.3389/fneur.2024.1404038)
Supplement: Supplementary file 5 [file Table_5.XLSX]

## Sheet: Table S5
Table S5 Baseline of different types of uploaders.
Characteristics of videos on TikTok	Professional individuals(n=90)	Non-professional individuals (n=5)	Professional institutions (n=1)	Non-professional institutions (n=4)
Likes, median (IQR)	296 (156, 679)	14000 (2066, 23000)	2224	8414 (7360, 12463)
Saves, median (IQR)	55 (23, 133)	378 (351, 1657)	35	214 (87, 429)
Comments, median (IQR)	52 (17, 154)	2249 (33, 2787)	166	535 (447, 544)
Shares, median (IQR)	43 (11, 143)	176 (76, 1810)	97	549 (171, 1058)
Days since uploading, median (IQR)	262 (105, 410)	557 (389, 682)	1201	1290 (1251, 1359)
Length, median (IQR)	62.5 (43.5, 105)	181 (92, 214)	68	97.5 (93.75, 142.25)
Followers, median (IQR)	17000 (5391, 62750)	255000 (137000, 588000)	1844000	10282000 (8473000, 10282000)
Total video count, median (IQR)	258 (105, 446)	1087 (770, 2995)	925	3966 (3966, 3994)
Characteristics of videos on Bilibili	Professional individuals(n=46)	Non-professional individuals (n=23)	Professional institutions (n=3)	Non-professional institutions (n=28)
Likes, median (IQR)	3 (1, 18)	6 (2, 74)	0 (0, 1)	12 (2, 75)
Saves, median (IQR)	1 (0, 4)	5 (1, 45)	0 (0, 0)	5 (2, 24)
Comments, median (IQR)	0 (0, 1)	2 (0, 10)	0 (0, 0)	1 (0, 6)
Shares, median (IQR)	1 (0, 3)	1 (0, 17)	0 (0, 0)	3 (0, 9)
Days since uploading, median (IQR)	472 (98, 675)	566 (240, 760)	163 (85, 164)	484 (155, 776)
Length, median (IQR)	69 (55.5, 105.2)	124 (80, 252)	50 (48, 107.5)	151.5 (71, 289.8)
Followers, median (IQR)	489 (88, 1383)	1667 (27, 17000)	386 (196, 386)	4883 (725, 46000)
Total video count, median (IQR)	159 (49, 433)	288 (27, 895)	609 (322, 609)	703 (94, 2584)
Abbreviation: IQR, interquartile range.
