# Supplementary material for: Analyzing dissemination, quality, and reliability of Chinese brain tumor-related short videos on TikTok and Bilibili: a cross-sectional study
Source: Front Neurol. 2024 Oct 18;15:1404038. doi: 10.3389/fneur.2024.1404038 (PMC11527622; doi:10.3389/fneur.2024.1404038)
Supplement: Supplementary file 6 [file Table_6.XLSX]

## Sheet: Table S6
Table S6 Baseline of different types of videos.
Characteristics of videos on TikTok	Disease knowledge (n=45)	Demo video (n=8)	Research and educational (n=0)	Case report (n=40)	News report and documentary (n=9)	Others (n=0)
Likes, median (IQR)	305 (153, 1048)	1199 (496,4830)	-	251 (162, 482)	9 (0, 27)	-
Saves, median (IQR)	66 (31, 169)	311 (95, 660)	-	36 (18, 72)	2 (0, 3)	-
Comments, median (IQR)	42 (17, 209)	305 (54, 524)	-	52 (19, 85)	0 (0, 1)	-
Shares, median (IQR)	66 (22, 276)	252 (98, 848)	-	19 (7, 80)	0 (0, 1)	-
Days since uploading, median (IQR)	331 (124, 637)	327 (252, 411)	-	231 (95, 316)	313 (110, 498)	-
Length, median (IQR)	59 (41, 97)	53 (37, 90)	-	74 (52, 127)	89 (82, 254)	-
Followers, median (IQR)	50000 (13000, 146000)	11266 (5833, 26000)	-	12500 (4440, 27750)	1724 (172, 46000)	-
Total video count, median (IQR)	386 (170, 546)	330 (154, 645)	-	157 (90, 319)	973 (124, 21000)	-
Characteristics of videos on Bilibili	Disease knowledge (n=39)	Demo video (n=12)	Research and educational (n=16)	Case report (n=24)	News report and documentary (n=9)	Others (n=0)
Likes, median (IQR)	2 (1, 11)	79 (10, 552)	9 (3, 20)	6 (0, 105)	9 (0, 27)	-
Saves, median (IQR)	1 (0, 4)	37 (3, 118)	9 (3, 19)	1 (0, 23)	2 (0, 3)	-
Comments, median (IQR)	0 (0, 1)	7 (1, 28)	1 (0, 4)	0 (0, 17)	0 (0, 1)	-
Shares, median (IQR)	1 (0, 3)	14 (6, 88)	3 (1, 4)	0 (0, 13)	0 (0, 1)	-
Days since uploading, median (IQR)	449 (103, 684)	717 (479, 891)	611 (301, 750)	404 (76, 647)	313 (110, 498)	-
Length, median (IQR)	71 (60, 122)	68 (42, 140)	202 (100, 287)	81 (58, 255)	89 (82, 254)	-
Followers, median (IQR)	447 (77, 923)	1086 (411, 3461)	2485 (429, 17000)	1472 (103, 8447)	1724 (172, 46000)	-
Total video count, median (IQR)	266 (42, 556)	267 (42, 640)	825 (73, 1833)	218 (95, 670)	973 (124, 21000)	-
Abbreviation: IQR, interquartile range.
